# Supplementary material for: Dopamine alleviates cadmium stress in apple trees by recruiting beneficial microorganisms to enhance the physiological resilience revealed by high-throughput sequencing and soil metabolomics
Source: Hortic Res. 2023 May 22;10(7):uhad112. doi: 10.1093/hr/uhad112 (PMC10419553; doi:10.1093/hr/uhad112)
Supplement: Web_Material_uhad112 [file web_material_uhad112.zip]

Archive with 1 entries (1 files):
- R1-Supplymental material.docx
